# Supplementary material for: Epithelial-to-Mesenchymal Transition Drives Invasiveness of Breast Cancer Brain Metastases
Source: Cancers (Basel). 2022 Jun 25;14(13):3115. doi: 10.3390/cancers14133115 (PMC9264851; doi:10.3390/cancers14133115)
Supplement: Supplementary file 1 [file cancers-14-03115-s001.zip]

Archive with 1 entries (1 files):
- cancers-1764791-Supplementary.pdf
